# Supplementary material for: The quantitative changes in the yeast Hsp70 and Hsp90 interactomes upon DNA damage
Source: Data Brief. 2014 Nov 7;2:12–5. doi: 10.1016/j.dib.2014.10.006 (PMC4459869; doi:10.1016/j.dib.2014.10.006)
Supplement: Supplementary file 1 — Supplementary Material [file mmc1.xlsx]

## Sheet: Table 2
Yeast_DB_SGDID	Systematic_Name	Gene_Name	ln ratio SSA1	ln ratio HSP82	MMS ratio ln
S000000010	YAL012W	CYS3	-1.26528	0.596014	0.966861
S000001537	YKL054C	DEF1	-0.658973	0.313956	0.135714
S000002701	YDR293C	SSD1	-0.788576	0.198103	0.363692
S000004048	YLR058C	SHM2	-0.538389	0.300142	0.30391
S000000927	YER125W	RSP5	-0.321645	0.34673
S000006385	YPR181C	SEC23	-0.610715	0.176976
S000003762	YJR002W	MPP10	-0.460065	0.214801
S000005483	YOL123W	HRP1	-1.034	-0.216559	0.340256
S000002388	YDL229W	SSB1	-0.524985	-0.0661013	0.201664
S000003806	YJR045C	SSC1	-0.869459	-0.261614
S000006161	YPL240C	HSP82	-0.345366	0	1.18971
S000005334	YNR051C	BRE5	-0.446092	-0.167496	0.154724
S000000870	YER068W	MOT2	-0.981383	-1.85409	0.0145766
S000004479	YML017W	PSP2	0.00606122	-0.298895	0.425714
S000002435	YDR028C	REG1	-0.31213	-0.879505	-0.138675
S000004065	YLR075W	RPL10	-0.406929	-1.0791	0.617136
S000001395	YIL133C	RPL16A	-0.140973	-0.728591	0.318168
S000005013	YNL069C	RPL16B	-0.0840154	-0.63254
S000005122	YNL178W	RPS3	-0.260152	-1.3373
S000004320	YLR328W	NMA1	0.107881	-0.567874	0.24217
S000006141	YPL220W	RPL1A	0.00299577	-0.666727	0.246845
S000000290	YBR086C	IST2	0.177538	-0.383802	0.0384559
S000003149	YGL181W	GTS1	0.403432	-0.263146	0.193872
S000000395	YBR191W	RPL21A	0.196795	-0.707616	0.500813
S000002478	YDR071C	PAA1	0.489225	-0.152251	0.531016
S000000780	YEL054C	RPL12A	0.118472	-0.876475	0.348575
S000006114	YPL193W	RSA1		-0.773907	0.238249
S000002858	YDR450W	RPS18A		-0.330568	0.727761
S000000979	YER177W	BMH1		-0.401458	0.544357
S000005048	YNL104C	LEU4		-0.255865	0.125638
S000004640	YMR037C	MSN2		-0.457464	0.271059
S000001440	YIR001C	SGN1		-0.248955	0.23146
S000003769	YJR009C	TDH2		-0.0304713	0.749106
S000000760	YEL034W	HYP2		-0.620524
S000003498	YGR266W	YGR266W		-0.688679	0.493901
S000003884	YJR123W	RPS5		-0.613221
S000003947	YLL024C	SSA2		-0.149729	0.0991802
S000004380	YLR388W	RPS29A		-0.507103	0.243377
S000002219	YDL061C	RPS29B		-0.498979	0.330636
S000004198	YLR208W	SEC13		-0.211594	0.672308
S000007410	YDR210C-D	YDR210C-D		0.776785
S000002562	YDR155C	CPR1		0.306319	0.842772
S000001025	YHL033C	RPL8A		-0.892765	0.213942
S000005079	YNL135C	FPR1		-0.350563	0.379487
S000005714	YOR188W	MSB1		-0.697225	0.107372
S000000596	YCR003W	MRPL32		-0.221421	0.634565
S000000416	YBR212W	NGR1		-0.63626	0.299061
S000001582	YKL099C	UTP11		-0.546687
S000001639	YKL156W	RPS27A		0.323116	0.769118
S000000188	YBL092W	RPL32		-0.598268
S000000199	YBL103C	RTG3		-0.938917	0.122558
S000001007	YHL015W	RPS20		-0.214899
S000003727	YJL191W	RPS14B		-0.464534	0.511527
S000003157	YGL189C	RPS26A		-0.389883
S000000890	YER088C	DOT6		-0.951194	0.224841
S000005254	YNL310C	ZIM17		0.164156	0.544933
S000003816	YJR055W	HIT1		-0.93407	0.51824
S000004175	YLR185W	RPL37A		-0.511906	-0.0108748
S000005041	YNL097C	PHO23		-0.108022	0.295561
S000004674	YMR070W	MOT3		-1.43033	0.0489274
S000001855	YFL039C	ACT1		-0.182789
S000005400	YOL040C	RPS15		-0.425104
S000002888	YDR480W	DIG2		0.174169	0.275899
S000002503	YDR096W	GIS1		-0.0679625	0.378526
S000004209	YLR219W	MSC3		-1.07881	0.546746
S000003588	YJL052W	TDH1		-0.0180552	0.393172
S000002790	YDR382W	RPP2B		-0.691996	0.405838
S000003071	YGL103W	RPL28		-0.825303
S000004486	YML024W	RPS17A		-0.423776	0.499248
S000005399	YOL039W	RPP2A		-0.669509	0.354241
S000005999	YPL078C	ATP4		-0.597177	0.219417
S000004336	YLR344W	RPL26A		-0.433329	0.375178
S000006437	YFR032C-A	RPL29		-0.398333	0.286155
S000004294	YLR303W	MET17		0.357916
S000005481	YOL121C	RPS19A		-0.174599	0.567145
S000001849	YFL045C	SEC53		0.0925856	0.261209
S000001765	YKR057W	RPS21A		-0.527176	0.379725
S000003726	YJL190C	RPS22A		-0.251231	-0.380029
S000001052	YHR010W	RPL27A		-0.341074	0.294305
S000002233	YDL075W	RPL31A		-0.100497
S000007401	YDR365W-B	YDR365W-B		0.0626525
S000007376	YLR227W-B	YLR227W-B		-0.106914
S000007380	YLR410W-B	YLR410W-B		0.278738
S000001663	YKL180W	RPL17A		-0.59421	0.55224
S000004754	YMR146C	TIF34		-0.246266
S000000869	YER067W	RGI1		0.41421	0.521732
S000005119	YNL175C	NOP13	-0.412198	-0.5848	0.212056
S000003424	YGR192C	TDH3	-0.761557	-0.00679335	-0.00423821
S000000036	YAL038W	CDC19	-0.802645	-0.239926	0.641791
S000005713	YOR187W	TUF1	0.304949	0.0671933	0.0297004
S000006284	YPR080W	TEF1	-0.394297	-0.383972	0.0308813
S000000322	YBR118W	TEF2	-0.394297	-0.383972	0.157164
S000002976	YGL008C	PMA1	-0.426722	-0.616037
S000004332	YLR340W	RPP0	-0.175428	-0.727059
S000003115	YGL147C	RPL9A	-0.294126	-0.629801	0.348212
S000002471	YDR064W	RPS13	-0.401683	-0.505982
S000005499	YOL139C	CDC33	-0.193056	-0.629882	0.624669
S000003542	YJL005W	CYR1	-0.388822	-0.255136	0.0849651
S000000786	YEL060C	PRB1	0.0580579	0.238423	0.929621
S000006306	YPR102C	RPL11A	-0.336263	-0.463513	0.277761
S000004855	YMR242C	RPL20A	-0.331043	-0.787262	0.35858
S000003906	YJR145C	RPS4A	-0.0311236	-0.678274	0.479975
S000002104	YFR031C-A	RPL2A	-0.0826548	-0.166908	0.319243
S000005480	YOL120C	RPL18A	-0.534408	-0.907874
S000002156	YBR084C-A	RPL19A	-0.444182	-0.32695	0.540362
S000000004	YAL005C	SSA1	0.0143629	0.117613	0.568976
S000000235	YBR031W	RPL4A	-0.411739	-0.482748	0.0573171
S000001595	YKL112W	ABF1	-0.395509	-0.522877	0.412151
S000004186	YLR196W	PWP1	-0.597481	-0.440811	0.530787
S000004528	YML063W	RPS1B	-0.371933	-0.41279	0.439948
S000005008	YNL064C	YDJ1	-0.489287	-0.633378	0.335904
S000000515	YCL009C	ILV6	-0.2816	-0.134915	-0.0992654
S000003391	YGR159C	NSR1	-0.917054	-0.693334	0.471249
S000005659	YOR133W	EFT1	-0.593113	-0.479056	0.567549
S000002793	YDR385W	EFT2	-0.593113	-0.479056	0.438376
S000001518	YKL035W	UGP1	-0.0410134	0.277642	0.644498
S000003446	YGR214W	RPS0A	-0.370793	-0.602711	0.0549409
S000001545	YKL062W	MSN4	0.294816	0.217209
S000003934	YLL011W	SOF1	-0.184656	-0.538287	0.368223
S000002506	YDR099W	BMH2	-0.620938	-0.208914	0.828895
S000001697	YKL214C	YRA2	-0.498096	-0.43733	0.475864
S000000263	YBR059C	AKL1	-0.690778	-0.350609	0.382872
S000001139	YHR097C	YHR097C	0.0365132	-0.521004	0.587053
S000001174	YHR132C	ECM14	0.0931956	-0.32303	0.17003
S000004539	YML074C	FPR3	0.267833	-0.438627	0.541925
S000004949	YNL004W	HRB1	0.0223938	0.0525223	0.415896
S000004750	YMR142C	RPL13B	-0.114086	-0.265525	0.355348
S000001389	YIL127C	RRT14	-0.289448	-0.783899	0.220396
S000003780	YJR019C	TES1	0.404538	-0.0907066
S000005252	YNL308C	KRI1	-0.791086	-0.511799	0.249236
S000005040	YNL096C	RPS7B	0.337265	-0.444522	0.712063
S000002341	YDL182W	LYS20	0.285122	0.442851	0.168982
S000003412	YGR180C	RNR4	0.641	0.912926	0.521598
S000003499	YGR267C	FOL2	0.0157849	-0.580375
S000004143	YLR153C	ACS2	-0.826525	-0.655687	0.225514
S000003005	YGL037C	PNC1	0.564407	0.103012	1.4144
S000003410	YGR178C	PBP1	-1.21348	-0.699553	0.653149
S000003158	YGL190C	CDC55	-0.491977	-0.47124	0.228818
S000002840	YDR432W	NPL3	-0.190857	-0.473455	0.702229
S000005970	YPL049C	DIG1	-0.406843	-0.135611	0.195015
S000002570	YDR163W	CWC15	-0.177802	-0.254845
S000002837	YDR429C	TIF35	-0.410667	0.37162	0.150083
S000002924	YDR516C	EMI2	-0.393473	-0.132771	0.597585
S000002641	YDR233C	RTN1	-0.814773	-0.671566	0.212481
S000002756	YDR348C	PAL1	-0.541618	-0.385824	0.367076
S000002382	YDL223C	HBT1	-0.434426	-0.249883	0.130985
S000005568	YOR042W	CUE5	-0.0404026	-0.218857	0.533045
S000004648	YMR045C	YMR045C	-0.226914
S000000133	YBL037W	APL3	0.269813		0.469321
S000004827	YMR214W	SCJ1	-0.137452		0.102553
S000000253	YBR049C	REB1	-0.681502		0.208869
S000005859	YOR332W	VMA4	-0.489137		0.698333
S000004239	YLR249W	YEF3	-0.737093		0.0694633
S000000548	YCL043C	PDI1	-0.288734
S000000126	YBL030C	PET9	-0.875715
S000004249	YLR259C	HSP60	-0.730601		0.228492
S000002458	YDR051C	DET1	-0.166175		0.27854
S000005035	YNL091W	NST1	-1.14152		0.140264
S000001655	YKL172W	EBP2	-0.437929
S000000967	YER165W	PAB1	-0.796418		0.321414
S000004140	YLR150W	STM1	-1.51089		0.72934
S000005793	YOR267C	HRK1	0.239975		0.628841
S000002773	YDR365C	ESF1	-0.473848		0.33799
S000004440	YLR448W	RPL6B	-0.214373		0.454769
S000002982	YGL014W	PUF4	0.408977		0.192508
S000005888	YOR361C	PRT1	-0.660345		0.46691
S000000393	YBR189W	RPS9B	0.270593		0.337943
S000002334	YDL175C	AIR2	-0.204112		0.1833
S000006052	YPL131W	RPL5	0.00133456		0.243639
S000003968	YLL045C	RPL8B	-0.297401		0.374988
S000006011	YPL090C	RPS6A	-0.321271		0.447295
S000003820	YJR059W	PTK2	-0.261592		0.408795
S000000364	YBR160W	CDC28	-0.0699524		0.517932
S000006027	YPL106C	SSE1	-0.910881		0.523226
S000003088	YGL120C	PRP43	-0.247753		0.475273
S000005019	YNL075W	IMP4	-0.377264
S000001924	YFR028C	CDC14	-0.206522		0.41764
S000005951	YPL030W	TRM44	-0.943587		0.477672
S000006037	YPL116W	HOS3	-0.796832		0.300847
S000004212	YLR222C	UTP13	-1.07358		0.409885
S000004266	YLR276C	DBP9	-1.03461
S000002704	YDR296W	MHR1	-0.815325		0.3234
S000005582	YOR056C	NOB1	-1.37922		0.198365
S000000888	YER086W	ILV1	-0.535768		0.336053
S000001694	YKL211C	TRP3	-0.127145		0.320725
S000003044	YGL076C	RPL7A	-0.476868		-0.216408
S000002885	YDR477W	SNF1	-0.506151		0.463227
S000004688	YMR083W	ADH3	-0.0436079		0.119108
S000000195	YBL099W	ATP1	-0.682649		0.136314
S000003666	YJL130C	URA2	-0.717209		0.122142
S000004430	YLR438W	CAR2	0.152342		0.346724
S000003563	YJL026W	RNR2	0.348725		0.274321
S000002432	YDR025W	RPS11A	-0.0927491		0.352903
S000002432	YDR025W	RPS11A	-0.0927491		0.352903
S000001026	YHL034C	SBP1	0.0750951		0.57262
S000001767	YKR059W	TIF1	-0.780591		0.726083
S000003083	YGL115W	SNF4	-0.236832		0.773228
S000004798	YMR186W	HSC82	-0.546069		0.656532
S000004498	YML035C	AMD1	-0.151368		0.442624
S000000276	YBR072W	HSP26	-0.170247		0.471466
S000000331	YBR127C	VMA2	-0.465912		0.702982
S000003571	YJL034W	KAR2	-0.514213		0.223974
S000002344	YDL185W	VMA1	-0.614095		0.343554
S000003251	YGR019W	UGA1	0.390166		1.08344
S000006214	YPR010C	RPA135	-0.842326		0.0769756
S000003141	YGL173C	XRN1	-0.595814
S000005127	YNL183C	NPR1	-0.171461		0.360125
S000005364	YOL004W	SIN3	-0.427516		0.158806
S000002280	YDL122W	UBP1	-0.651054		0.00159254
S000004952	YNL007C	SIS1	-0.0620552		0.874414
S000000691	YCR095C	OCA4	-0.458729		0.273617
S000000524	YCL019W	YCL019W	0.392995
S000002284	YDL126C	CDC48	-0.795366		0.665725
S000003116	YGL148W	ARO2	-0.413336		0.852616
S000006125	YPL204W	HRR25	-0.526222		0.268663
S000002571	YDR164C	SEC1	-0.37318		0.531779
S000003949	YLL026W	HSP104	-0.620532		1.22953
S000001664	YKL181W	PRS1	-0.860943		0.12287
S000001515	YKL032C	IXR1	-0.0146736		0.375361
S000004433	YLR441C	RPS1A	-1.09347		0.177652
S000000165	YBL069W	AST1	0.68497		0.161473
S000001878	YFL016C	MDJ1	-0.875784		0.604135
S000005964	YPL043W	NOP4	-0.320151		0.289733
S000000120	YBL024W	NCL1	-0.640927		0.584397
S000000229	YBR025C	OLA1	-0.203791		0.846764
S000000283	YBR079C	RPG1	-1.62971		0.417882
S000000310	YBR106W	PHO88	-0.624555		0.610719
S000000337	YBR133C	HSL7	-0.668604		0.172362
S000001140	YHR098C	SFB3	-0.7974		0.22419
S000003701	YJL165C	HAL5	0.0951083
S000000056	YAL060W	BDH1	-0.117087		0.566184
S000000957	YER155C	BEM2	-1.31249		0.3794
S000000884	YER082C	UTP7	-0.579109
S000000928	YER126C	NSA2	-0.684778		0.193684
S000005029	YNL085W	MKT1	-1.7548		0.243196
S000001947	YFR051C	RET2	-0.850075		0.141287
S000003713	YJL177W	RPL17B	-0.13877		0.485078
S000003620	YJL084C	ALY2	-0.599994		0.0828246
S000003612	YJL076W	NET1	-0.107375		0.208492
S000003557	YJL020C	BBC1	-0.658755
S000004578	YML110C	COQ5	1.31833		0.255094
S000003482	YGR250C	YGR250C	-0.331577		0.981028
S000005475	YOL115W	PAP2	-0.380533		0.21417
S000004206	YLR216C	CPR6	0.302079		0.922757
S000004829	YMR216C	SKY1	-0.39226		0.160671
S000004614	YMR012W	CLU1	-0.94689		0.375755
S000002508	YDR101C	ARX1	-0.763994		0.373874
S000004738	YMR131C	RRB1	-0.550697		0.33847
S000002218	YDL060W	TSR1	-0.50758		0.313567
S000003952	YLL029W	FRA1	-0.206758		0.399689
S000005370	YOL010W	RCL1	-0.491949		0.49912
S000002289	YDL131W	LYS21	-0.00672027		0.222073
S000002622	YDR214W	AHA1	-0.503572		0.858079
S000004187	YLR197W	NOP56	-0.794961		0.320467
S000006156	YPL235W	RVB2	-0.621712
S000005000	YNL055C	POR1	-0.54345		0.892514
